# Supplementary material for: Probabilistic landscape of seizure semiology localizing values
Source: Brain Commun. 2022 May 19;4(3):fcac130. doi: 10.1093/braincomms/fcac130 (PMC9156627; doi:10.1093/braincomms/fcac130)
Supplement: fcac130_Supplementary_Data [file fcac130_supplementary_data.zip]

Archive with 4 entries (4 files):
- Supplementary Figure 1.html
- Supplementary Figure 2.html
- Supplementary Figure 3.html
- Supplementary_Materials.docx
